# Supplementary material for: Anti-Tumor Potential of Frankincense Essential Oil and Its Nano-Formulation in Breast Cancer: An In Vivo and In Vitro Study
Source: Pharmaceutics. 2025 Mar 27;17(4):426. doi: 10.3390/pharmaceutics17040426 (PMC12030047; doi:10.3390/pharmaceutics17040426)
Supplement: Supplementary file 1 [file pharmaceutics-17-00426-s001.zip]

Archive with 1 entries (1 files):
- pharmaceutics-3512906-supplementary.pdf
